# Supplementary material for: A Study on the Regioselective Acetylation of Flavonoid Aglycons Catalyzed by Immobilized Lipases
Source: Biomolecules. 2024 Jul 24;14(8):897. doi: 10.3390/biom14080897 (PMC11352720; doi:10.3390/biom14080897)
Supplement: Supplementary file 1 [file biomolecules-14-00897-s001.zip]

Archive with 1 entries (1 files):
- biomolecules-3086970-supplementary.pdf
